# Supplementary material for: Incidence of an Intracellular Multiplication Niche among Acinetobacter baumannii Clinical Isolates
Source: mSystems. 2022 Feb 1;7(1):e00488-21. doi: 10.1128/msystems.00488-21 (PMC8805633; doi:10.1128/msystems.00488-21)
Supplement: TABLE S1 [file msystems.00488-21-st001.xlsx]

## Sheet: Sheet1
Strain	IC	Source	Nucleotide Accession	doi
Dem1R	IC1	Respiratory	ERR5709465	doi:10.1128/AAC.00598-10
R129	IC1	Respiratory	ERR2451960	doi: 10.1093/jac/dkx322
R97	IC1	Respiratory	ERR2455403	doi: 10.1093/jac/dkx322
ABC14	IC2	Blood	ERR2712988	doi: 10.1093/jac/dkab079
ABC20	IC2	Blood	ERR2711313	doi: 10.1093/jac/dkab079
AIDS-002	IC2	Skin swab	ERR5709471	unpublished
R10	IC2	Respiratory	ERR2451540	doi: 10.1093/jac/dkx322
R100	IC2	Respiratory	ERR2451537	doi: 10.1093/jac/dkx322
R105	IC2	Respiratory	ERR2451538	doi: 10.1093/jac/dkx322
R109	IC2	Respiratory	ERR2451539	doi: 10.1093/jac/dkx322
R114	IC2	Respiratory	ERR2451921	doi: 10.1093/jac/dkx322
R133	IC2	Respiratory	ERR2451963	doi: 10.1093/jac/dkx322
R141	IC2	Respiratory	ERR2452000	doi: 10.1093/jac/dkx322
R149	IC2	Respiratory	ERR2452005	doi: 10.1093/jac/dkx322
R157	IC2	Respiratory	ERR2452101	doi: 10.1093/jac/dkx322
R161	IC2	Respiratory	ERR2455357	doi: 10.1093/jac/dkx322
R93	IC2	Respiratory	ERR2455413	doi: 10.1093/jac/dkx322
10042	IC4	Blood	ERR5709468	doi: 10.3389/fmicb.2020.584603
71813	IC4	Blood	ERR5709467	doi: 10.3389/fmicb.2020.584603
182122	IC4	CSF	ERR5709469	doi: 10.3389/fmicb.2020.584603
ABC149	IC4	Bone	ERR2712285	doi: 10.1093/jac/dkab079
ABC241	IC4	Tissue	ERR2712376	doi: 10.1093/jac/dkab079
ABC259	IC4	Respiratory	ERR2712393	doi: 10.1093/jac/dkab079
ABC291	IC4	Wound	ERR4436640	doi: 10.1093/jac/dkab079
ABC56	IC4	Abdominal fluid	ERR2711689	doi: 10.1093/jac/dkab079
BMBF-129	IC4	Ear swab	ERR5709482	doi:10.1093/jac/dkp428
BMBF-193	IC4	Catheter	ERR5709481	doi:10.1093/jac/dkp428
BMBF-320	IC4	Respiratory	ERR5709466	doi:10.1093/jac/dkp428
BMBF-77	IC4	Respiratory	ERR5709502	doi:10.1093/jac/dkp428
C4	IC4	Blood	ERR5709472	unpublished
MC75	IC4	not known	ERR5709464	doi.org/10.1016/j.ijantimicag.2019.03.019
UKK_0004	IC4	Patient environment	ERR1226902	DOI 10.1099/jmm.0.012302-0
ABC141	IC5	Skin	ERR2712278	doi: 10.1093/jac/dkab079
ABC195	IC5	Blood	ERR2712330	doi: 10.1093/jac/dkab079
ABC81	IC5	Blood	ERR2712148	doi: 10.1093/jac/dkab079
AIDS-021	IC7	Urine	ERR5709475	unpublished
AIDS-006	no	Respiratory	ERR5709470	unpublished
AIDS-010	no	Wound	ERR5709480	unpublished
AIDS-016	no	Urine	ERR5709476	unpublished
AIDS-019	no	Rectal swab	ERR5709474	unpublished
AIDS-020	no	Wound	ERR5709473	unpublished
AIDS-023	no	Rectal swab	ERR5709479	unpublished
AIDS-024	no	Ulcer	ERR5709477	unpublished
AIDS-026	no	Respiratory	ERR5709478	unpublished
ATCC 17978	no	Laboratory srain	NZ_CP012004.1	unpublished
R67	no	Respiratory	ERR2455376	doi: 10.1093/jac/dkx322
			Supplemental Table 1. Strains used in this study. IC; international clone, CSF; cerebrospinal fluid
