# Supplementary material for: Incidence of an Intracellular Multiplication Niche among Acinetobacter baumannii Clinical Isolates
Source: mSystems. 2022 Feb 1;7(1):e00488-21. doi: 10.1128/msystems.00488-21 (PMC8805633; doi:10.1128/msystems.00488-21)
Supplement: FIG S1 [file msystems.00488-21-sf001.xlsx]

## Sheet: Antibiogramme Results
	Apramycin 20	Apramycin 40	Apramycin 100	Tobramycin 20	Tobramycin 40	Tobramycin 100
182122
ABC056
ABC259
UKK_0004
BMBF-129
10042
ABC291
BMBF320
71813
BMBF_193
ABC149
MC75
C4
ABC241
BMBF-77
AIDS-002
AIDS-006
AIDS-010
AIDS-016
AIDS-019
AIDS-020
AIDS-021
AIDS-023
AIDS-024
AIDS-026
DEMIR E
DEMIR F
DEMIR L
DEMIR M
R10
R18
R67
R93
R97
R105
R109
R114
R129
R133
R141
R149
R157
R161
ABC14
ABC20
ABC141
ABC81
ABC195
Ab17978
		Legend
		Sensitive	Resistant
		Concentrations correspond to 20, 40, 100 ug/ml
